# Supplementary material for: Wolbachia in Antarctic terrestrial invertebrates: Absent or undiscovered?
Source: Environ Microbiol Rep. 2024 Nov 13;16(6):e70040. doi: 10.1111/1758-2229.70040 (PMC11558105; doi:10.1111/1758-2229.70040)
Supplement: Supplementary file 1 — TABLE S1. A database of Wolbachia infection screens in Antarctic arthropod species. [file EMI4-16-e70040-s001.xlsx]

## Sheet: Feuil1
Supplementary Table 1. A database of Wolbachia infection screens in Antarctic arthropod species.
Phylum	Class	Order	Family	Genus	Species	Location	Latitude	Longitude	Year of collection	Method of detection	Life stage, sex	SRA number tested	Total tested individuals	Infected individuals	Wolbachia	Reference	Reference doi
Arthropoda	Insecta	Diptera	Chironomidae	Belgica	Belgica antarctica	Humble Island, vicinty of Palmer Station, Antarctica	-64.764817	-64.085483	2010	NGS-data analysis (mOTU3)	adult	12	12	0	absent	Maistrenko et al., 2023	https://doi.org/10.3103/S0095452723030064
Arthropoda	Insecta	Diptera	Chironomidae	Belgica	Belgica antarctica	Dream Island, vicinty of Palmer Station, Antarctica	-64.725550	-64.223267	2010	NGS-data analysis (mOTU3)	adult	12	12	0	absent	Maistrenko et al., 2023	https://doi.org/10.3103/S0095452723030064
Arthropoda	Insecta	Diptera	Chironomidae	Belgica	Belgica antarctica	Vicinty of Palmer Station, Antarctica	-64.766667	-64.066667	2011	NGS-data analysis (mOTU3)	larva	1	1	0	absent	Maistrenko et al., 2023	https://doi.org/10.3103/S0095452723030064
Arthropoda	Insecta	Diptera	Chironomidae	Belgica	Belgica antarctica	Vicinty of Palmer Station, Antarctica	-64.766667	-64.066667	2010	NGS-data analysis (mOTU3)	larva	9	180	0	absent	Maistrenko et al., 2023	https://doi.org/10.3103/S0095452723030064
Arthropoda	Insecta	Diptera	Chironomidae	Belgica	Belgica antarctica	Mount Demaria, Kyiv Peninsula, Antarctic Peninsula	-65.282444	-64.100000	2012	PCR (16S rRNA, wsp)	adult	0	5	0	absent	Maistrenko et al., 2023	https://doi.org/10.3103/S0095452723030064
Arthropoda	Insecta	Diptera	Chironomidae	Belgica	Belgica antarctica	Cape Tuxen, Kyiv Peninsula, Antarctic Peninsula, Antarctica	-65.161556	-64.074444	2012	PCR (16S rRNA, wsp)	adult	0	5	0	absent	Maistrenko et al., 2023	https://doi.org/10.3103/S0095452723030064
Arthropoda	Insecta	Diptera	Chironomidae	Belgica	Belgica antarctica	Edge Hill, Kyiv Peninsula, Antarctic Peninsula, Antarctica	-65.238055	-64.070000	2019	PCR (16S rRNA, wsp)	adult	0	5	0	absent	Maistrenko et al., 2023	https://doi.org/10.3103/S0095452723030064
Arthropoda	Insecta	Diptera	Chironomidae	Belgica	Belgica antarctica	Galindez Island, Wilhelm Archipelago, Antarctica	-65.247833	-64.243333	2019	PCR (16S rRNA, wsp)	adult	0	11	0	absent	Maistrenko et al., 2023	https://doi.org/10.3103/S0095452723030064
Arthropoda	Insecta	Diptera	Chironomidae	Belgica	Belgica antarctica	Rasmussen Point, Kyiv Peninsula, Antarcic Peninsula, Antarctica	-65.247222	-64.084722	2020	PCR (16S rRNA, wsp)	adult	0	5	0	absent	Maistrenko et al., 2023	https://doi.org/10.3103/S0095452723030064
Arthropoda	Insecta	Diptera	Chironomidae	Belgica	Belgica antarctica	Fanfare Island, Wilhelm Archipelago, Antarctica	-65.215556	-64.189167	2020	PCR (16S rRNA, wsp)	adult	0	5	0	absent	Maistrenko et al., 2023	https://doi.org/10.3103/S0095452723030064
Arthropoda	Insecta	Diptera	Chironomidae	Belgica	Belgica antarctica	Great Yalour Island, Wilhelm Archipelago, Antarctica	-65.233611	-64.159722	2020	PCR (16S rRNA, wsp)	adult	0	8	0	absent	Maistrenko et al., 2023	https://doi.org/10.3103/S0095452723030064
Arthropoda	Insecta	Diptera	Chironomidae	Belgica	Belgica antarctica	Cormorant Island, near Palmer Station, Antarctica	-64.793455	-63.966892	2016	16S rRNA gene sequences analysis	na	na	na	0	absent	mentioned in discussion in Holmes et al., 2019	https://doi.org/10.1007/s00300-019-02582-5
Arthropoda	Collembola	Entomobryomorpha	Isotomidae	Cryptopygus	Cryptopygus sverdrupi	Dronning Maud Land, Antarctica	na	na	na	PCR (16S rDNA, ftsZ, dnaA, coxA, fbpA, gatB)	na	1	2023-03-01	0	absent	Rodrigues et al., 2023	https://doi.org/10.1098/rsos.230288
Arthropoda	Arachnida	Sarcoptiformes	Ameronothridae	Alaskozetes	Alaskozetes antarcticus	Cormorant Island, near Palmer Station, Antarctica	-64.793455	-63.966892	2016	16S rRNA gene sequences analysis	adult males	8	32	0	absent	Holmes et al., 2019	https://doi.org/10.1007/s00300-019-02582-5
Arthropoda	Arachnida	Sarcoptiformes	Ameronothridae	Alaskozetes	Alaskozetes antarcticus	Cormorant Island, near Palmer Station, Antarctica	-64.793455	-63.966892	2016	16S rRNA gene sequences analysis	adult females	8	32	0	absent	Holmes et al., 2019	https://doi.org/10.1007/s00300-019-02582-5
Arthropoda	Arachnida	Sarcoptiformes	Ameronothridae	Alaskozetes	Alaskozetes antarcticus	Cormorant Island, near Palmer Station, Antarctica	-64.793455	-63.966892	2016	16S rRNA gene sequences analysis	tritonymph	9	32	0	absent	Holmes et al., 2019	https://doi.org/10.1007/s00300-019-02582-5
Nematoda	Chromadorea	Araeolaimida	Plectidae	Plectus	Plectus murrayi	Lake Fryxell Basin, Taylor Valley, Antarctica	-77.605833	163.125556	2019	16S and 18S rRNA metabarcoding	na	24	176	0	absent	McQueen et al., 2022	https://doi.org/10.1038/s41598-022-24206-5
Nematoda	Enoplea	Dorylaimida	Dorylaimidae	Eudorylaimus	Eudorylaimus antarcticus	Lake Fryxell Basin, Taylor Valley, Antarctica	-77.605833	163.125556	2019	16S and 18S rRNA metabarcoding	na	24	88	0	absent	McQueen et al., 2022	https://doi.org/10.1038/s41598-022-24206-5
Tardigrada	na	na	na	na	undetermined speciemens	Lake Fryxell Basin, Taylor Valley, Antarctica	-77.605833	163.125556	2019	16S and 18S rRNA metabarcoding	na	24	94	0	absent	McQueen et al., 2022	https://doi.org/10.1038/s41598-022-24206-5
Tardigrada	Eutardigrada	Parachela	Macrobiotidae	Paramacrobiotus	Paramacrobiotus fairbanksi	Vechernia Mt Base, Antarctica	-67.650000	46.150000	na	high-throughput sequencing of 16S rRNA	adult	1	1	0	absent	Mioduchowska et al., 2021	https://doi.org/10.1139/gen-2020-0036
Tardigrada	Eutardigrada	Parachela	Macrobiotidae	Paramacrobiotus	Paramacrobiotus fairbanksi	Vechernia Mt Base, Antarctica	-67.650000	46.150000	na	high-throughput sequencing of 16S rRNA	egg	1	1	0	absent	Mioduchowska et al., 2021	https://doi.org/10.1139/gen-2020-0036
Tardigrada	Eutardigrada	Parachela	Hypsibiidae	Acutuncus	Acutuncus antarcticus	Edmonson Point, Victoria Land, Antarctica	-74.330733	165.135883	na	OTU analysis (16S rRNA)	females	6	300	0	absent	Vecchi et al., 2018	https://doi.org/10.1007/s00248-017-1134-4
Tardigrada	Eutardigrada	Parachela	Hypsibiidae	Acutuncus	Acutuncus antarcticus	Terranova Bay, Victoria Land, Antarctica	-74.709667	164.101433	na	OTU analysis (16S rRNA)	females	6	300	0	absent	Vecchi et al., 2018	https://doi.org/10.1007/s00248-017-1134-4
