# Supplementary material for: Wolbachia in Antarctic terrestrial invertebrates: Absent or undiscovered?
Source: Environ Microbiol Rep. 2024 Nov 13;16(6):e70040. doi: 10.1111/1758-2229.70040 (PMC11558105; doi:10.1111/1758-2229.70040)
Supplement: Supplementary file 2 — TABLE S2. Results of Wolbachia sequence identification using mOTU3, the NCBI sequence read archive classifier and Kraken2. [file EMI4-16-e70040-s002.xlsx]

## Sheet: Table_S2
Supplementary Table 2. Results of Wolbachia sequence identification using mOTU3, the NCBI sequence read archive classifier and Kraken2.
SRR_id	group	name_in_paper	short_name	projectID	SAM	isRNA_DNAseq	downl_satus	mOTU3	Wolbachia	Sample_origin	Latitude	Longitude	Unnamed..13	link_to_NCBIclassifier	WobachiaNCBIclassifier	Note1	Note2	Percentage_of_fragments_covered_Kraken2	Number_of_fragments_covered_Kraken2	Number_of_fragments_assigned_directly_to_this_taxon_Kraken2	Rank_code_Kraken2	NCBI_taxID_Kraken2	Tax_name_Kraken2	PRJNA
SRR10103701	Diptera	Belgica antarctica	Belgica antarctica	PRJNA565001	NA	NA	downloaded	profiled	no	Antarctica	NA	NA	NA	https://trace.ncbi.nlm.nih.gov/Traces/?view=run_browser&page_size=10&acc=SRR10103701&display=analysis	no	na	na	0	53	0	G	953	Wolbachia	NA
SRR10103702	Diptera	Belgica antarctica	Belgica antarctica	PRJNA565001	NA	NA	downloaded	profiled	no	Antarctica	NA	NA	NA	https://trace.ncbi.nlm.nih.gov/Traces/?view=run_browser&page_size=10&acc=SRR10103702&display=analysis	no	na	na	0	25	0	G	953	Wolbachia	NA
SRR10103703	Diptera	Belgica antarctica	Belgica antarctica	PRJNA565001	NA	NA	downloaded	profiled	no	Antarctica	NA	NA	NA	https://trace.ncbi.nlm.nih.gov/Traces/?view=run_browser&page_size=10&acc=SRR10103703&display=analysis	no	na	na	0	11	0	G	953	Wolbachia	NA
SRR10103704	Diptera	Belgica antarctica	Belgica antarctica	PRJNA565001	NA	NA	downloaded	profiled	no	Antarctica	NA	NA	NA	https://trace.ncbi.nlm.nih.gov/Traces/?view=run_browser&page_size=10&acc=SRR10103704&display=analysis	no	na	na	0	52	0	G	953	Wolbachia	NA
SRR10103705	Diptera	Belgica antarctica	Belgica antarctica	PRJNA565001	NA	NA	downloaded	profiled	no	Antarctica	NA	NA	NA	https://trace.ncbi.nlm.nih.gov/Traces/?view=run_browser&page_size=10&acc=SRR10103705&display=analysis	no	na	na	0	41	2	G	953	Wolbachia	NA
SRR10103706	Diptera	Belgica antarctica	Belgica antarctica	PRJNA565001	NA	NA	downloaded	profiled	no	Antarctica	NA	NA	NA	https://trace.ncbi.nlm.nih.gov/Traces/?view=run_browser&page_size=10&acc=SRR10103706&display=analysis	no	na	na	0	17	1	G	953	Wolbachia	NA
SRR10103707	Diptera	Belgica antarctica	Belgica antarctica	PRJNA565001	NA	NA	downloaded	profiled	no	Antarctica	NA	NA	NA	https://trace.ncbi.nlm.nih.gov/Traces/?view=run_browser&page_size=10&acc=SRR10103707&display=analysis	no	na	na	0	67	0	G	953	Wolbachia	NA
SRR10103708	Diptera	Belgica antarctica	Belgica antarctica	PRJNA565001	NA	NA	downloaded	profiled	no	Antarctica	NA	NA	NA	https://trace.ncbi.nlm.nih.gov/Traces/?view=run_browser&page_size=10&acc=SRR10103708&display=analysis	no	na	na	0	70	0	G	953	Wolbachia	NA
SRR10103709	Diptera	Belgica antarctica	Belgica antarctica	PRJNA565001	NA	NA	downloaded	profiled	no	Antarctica	NA	NA	NA	https://trace.ncbi.nlm.nih.gov/Traces/?view=run_browser&page_size=10&acc=SRR10103709&display=analysis	no	na	na	0	13	1	G	953	Wolbachia	NA
SRR10103710	Diptera	Belgica antarctica	Belgica antarctica	PRJNA565001	NA	NA	downloaded	profiled	no	Antarctica	NA	NA	NA	https://trace.ncbi.nlm.nih.gov/Traces/?view=run_browser&page_size=10&acc=SRR10103710&display=analysis	no	na	na	0	9	0	G	953	Wolbachia	NA
SRR10103711	Diptera	Belgica antarctica	Belgica antarctica	PRJNA565001	NA	NA	downloaded	profiled	no	Antarctica	NA	NA	NA	https://trace.ncbi.nlm.nih.gov/Traces/?view=run_browser&page_size=10&acc=SRR10103711&display=analysis	Wolbachia: <0.01%	na	na	0	23	2	G	953	Wolbachia	NA
SRR10103712	Diptera	Belgica antarctica	Belgica antarctica	PRJNA565001	NA	NA	downloaded	profiled	no	Antarctica	NA	NA	NA	https://trace.ncbi.nlm.nih.gov/Traces/?view=run_browser&page_size=10&acc=SRR10103712&display=analysis	no	na	na	0	32	0	G	953	Wolbachia	NA
SRR10103713	Diptera	Belgica antarctica	Belgica antarctica	PRJNA565001	NA	NA	downloaded	profiled	no	Antarctica	NA	NA	NA	https://trace.ncbi.nlm.nih.gov/Traces/?view=run_browser&page_size=10&acc=SRR10103713&display=analysis	no	na	na	0	19	0	G	953	Wolbachia	NA
SRR10103714	Diptera	Belgica antarctica	Belgica antarctica	PRJNA565001	NA	NA	downloaded	profiled	no	Antarctica	NA	NA	NA	https://trace.ncbi.nlm.nih.gov/Traces/?view=run_browser&page_size=10&acc=SRR10103714&display=analysis	no	na	na	0	19	0	G	953	Wolbachia	NA
SRR10103715	Diptera	Belgica antarctica	Belgica antarctica	PRJNA565001	NA	NA	downloaded	profiled	no	Antarctica	NA	NA	NA	https://trace.ncbi.nlm.nih.gov/Traces/?view=run_browser&page_size=10&acc=SRR10103715&display=analysis	no	na	na	0	26	1	G	953	Wolbachia	NA
SRR10103716	Diptera	Belgica antarctica	Belgica antarctica	PRJNA565001	NA	NA	downloaded	profiled	no	Antarctica	NA	NA	NA	https://trace.ncbi.nlm.nih.gov/Traces/?view=run_browser&page_size=10&acc=SRR10103716&display=analysis	no	na	na	0	25	0	G	953	Wolbachia	NA
SRR10103717	Diptera	Belgica antarctica	Belgica antarctica	PRJNA565001	NA	NA	downloaded	profiled	no	Antarctica	NA	NA	NA	https://trace.ncbi.nlm.nih.gov/Traces/?view=run_browser&page_size=10&acc=SRR10103717&display=analysis	no	na	na	0	22	1	G	953	Wolbachia	NA
SRR10103718	Diptera	Belgica antarctica	Belgica antarctica	PRJNA565001	NA	NA	downloaded	profiled	no	Antarctica	NA	NA	NA	https://trace.ncbi.nlm.nih.gov/Traces/?view=run_browser&page_size=10&acc=SRR10103718&display=analysis	no	na	na	0	37	1	G	953	Wolbachia	NA
SRR10103719	Diptera	Belgica antarctica	Belgica antarctica	PRJNA565001	NA	NA	downloaded	profiled	no	Antarctica	NA	NA	NA	https://trace.ncbi.nlm.nih.gov/Traces/?view=run_browser&page_size=10&acc=SRR10103719&display=analysis	no	na	na	0	59	0	G	953	Wolbachia	NA
SRR10103720	Diptera	Belgica antarctica	Belgica antarctica	PRJNA565001	NA	NA	downloaded	profiled	no	Antarctica	NA	NA	NA	https://trace.ncbi.nlm.nih.gov/Traces/?view=run_browser&page_size=10&acc=SRR10103720&display=analysis	no	na	na	0	58	0	G	953	Wolbachia	NA
SRR10103721	Diptera	Belgica antarctica	Belgica antarctica	PRJNA565001	NA	NA	downloaded	profiled	no	Antarctica	NA	NA	NA	https://trace.ncbi.nlm.nih.gov/Traces/?view=run_browser&page_size=10&acc=SRR10103721&display=analysis	no	na	na	0	68	2	G	953	Wolbachia	NA
SRR10103722	Diptera	Belgica antarctica	Belgica antarctica	PRJNA565001	NA	NA	downloaded	profiled	no	Antarctica	NA	NA	NA	https://trace.ncbi.nlm.nih.gov/Traces/?view=run_browser&page_size=10&acc=SRR10103722&display=analysis	no	na	na	0	29	0	G	953	Wolbachia	NA
SRR10103723	Diptera	Belgica antarctica	Belgica antarctica	PRJNA565001	NA	NA	downloaded	profiled	no	Antarctica	NA	NA	NA	https://trace.ncbi.nlm.nih.gov/Traces/?view=run_browser&page_size=10&acc=SRR10103723&display=analysis	no	na	na	0	126	0	G	953	Wolbachia	NA
SRR10103724	Diptera	Belgica antarctica	Belgica antarctica	PRJNA565001	NA	NA	downloaded	profiled	no	Antarctica	NA	NA	NA	https://trace.ncbi.nlm.nih.gov/Traces/?view=run_browser&page_size=10&acc=SRR10103724&display=analysis	no	na	na	0	25	0	G	953	Wolbachia	NA
SRR536774	Diptera	Belgica antarctica	Belgica antarctica	PRJNA172148	NA	NA	downloaded	profiled	no	Antarctica	NA	NA	NA	https://trace.ncbi.nlm.nih.gov/Traces/?view=run_browser&page_size=10&acc=SRR536774&display=analysis	no	na	na	0	23	0	G	953	Wolbachia	NA
SRR566981	Diptera	Belgica antarctica	Belgica antarctica	PRJNA174315	NA	NA	downloaded	profiled	no	Antarctica	NA	NA	NA	https://trace.ncbi.nlm.nih.gov/Traces/?view=run_browser&page_size=10&acc=SRR566981&display=analysis	no	na	na	0	2	0	G	953	Wolbachia	NA
SRR567164	Diptera	Belgica antarctica	Belgica antarctica	PRJNA174315	NA	NA	downloaded	profiled	no	Antarctica	NA	NA	NA	https://trace.ncbi.nlm.nih.gov/Traces/?view=run_browser&page_size=10&acc=SRR567164&display=analysis	no	na	na	0	5	0	G	953	Wolbachia	NA
SRR567165	Diptera	Belgica antarctica	Belgica antarctica	PRJNA174315	NA	NA	downloaded	profiled	no	Antarctica	NA	NA	NA	https://trace.ncbi.nlm.nih.gov/Traces/?view=run_browser&page_size=10&acc=SRR567165&display=analysis	no	na	na	0	2	0	G	953	Wolbachia	NA
SRR567166	Diptera	Belgica antarctica	Belgica antarctica	PRJNA174315	NA	NA	downloaded	profiled	no	Antarctica	NA	NA	NA	https://trace.ncbi.nlm.nih.gov/Traces/?view=run_browser&page_size=10&acc=SRR567166&display=analysis	no	na	na	NA	NA	NA	NA	NA	NA	NA
SRR567167	Diptera	Belgica antarctica	Belgica antarctica	PRJNA174315	NA	NA	downloaded	profiled	no	Antarctica	NA	NA	NA	https://trace.ncbi.nlm.nih.gov/Traces/?view=run_browser&page_size=10&acc=SRR567167&display=analysis	no	na	na	NA	NA	NA	NA	NA	NA	NA
SRR567169	Diptera	Belgica antarctica	Belgica antarctica	PRJNA174315	NA	NA	downloaded	profiled	no	Antarctica	NA	NA	NA	https://trace.ncbi.nlm.nih.gov/Traces/?view=run_browser&page_size=10&acc=SRR567169&display=analysis	no	na	na	0	2	0	G	953	Wolbachia	NA
SRR567170	Diptera	Belgica antarctica	Belgica antarctica	PRJNA174315	NA	NA	downloaded	profiled	no	Antarctica	NA	NA	NA	https://trace.ncbi.nlm.nih.gov/Traces/?view=run_browser&page_size=10&acc=SRR567170&display=analysis	no	na	na	0	2	0	G	953	Wolbachia	NA
SRR567171	Diptera	Belgica antarctica	Belgica antarctica	PRJNA174315	NA	NA	downloaded	profiled	no	Antarctica	NA	NA	NA	https://trace.ncbi.nlm.nih.gov/Traces/?view=run_browser&page_size=10&acc=SRR567171&display=analysis	no	na	na	0	9	0	G	953	Wolbachia	NA
SRR567289	Diptera	Belgica antarctica	Belgica antarctica	PRJNA174315	NA	NA	downloaded	profiled	no	Antarctica	NA	NA	NA	https://trace.ncbi.nlm.nih.gov/Traces/?view=run_browser&page_size=10&acc=SRR567289&display=analysis	no	na	na	NA	NA	NA	NA	NA	NA	NA
DRR055040	Tardigrada	Hypsibius dujardini	Hypsibius dujardini	NA	NA	NA	downloaded	profiled	no	Lab culture: Z151 strain (strain origin - Europe: United Kingdom: England, Lancashire, Bolton, Darcy Lever)	na	na	NA	https://trace.ncbi.nlm.nih.gov/Traces/?view=run_browser&page_size=10&acc=DRR055040&display=analysis	no	NA		0	106	0	G	953	Wolbachia	PRJDB4575
ERR070031	Nematoda	Anisakis simplex (synonym to Anisakis pegreffii Campana-Rouget & Biocca, 1955)	Anisakis simplex	NA	NA	NA	downloaded	profiled	no	na	na	na	NA	https://trace.ncbi.nlm.nih.gov/Traces/?view=run_browser&page_size=10&acc=ERR070031&display=analysis	no	NA		0	240	29	G	953	Wolbachia	PRJEB2679
ERR110153	Nematoda	Anisakis simplex (synonym to Anisakis pegreffii Campana-Rouget & Biocca, 1955)	Anisakis simplex	NA	NA	NA	downloaded	profiled	no	na	na	na	NA	https://trace.ncbi.nlm.nih.gov/Traces/?view=run_browser&page_size=10&acc=ERR110153&display=analysis	Wolbachia endosymbiont of Phyllotreta striolata: <0.01%	NA		0	424	48	G	953	Wolbachia	PRJEB2679
ERR1147177	Tardigrada	Hypsibius dujardini	Hypsibius dujardini	NA	NA	NA	downloaded	profiled	no	possibly Europe: United Kingdom, Scotland, Edinburgh	na	na	NA	https://trace.ncbi.nlm.nih.gov/Traces/?view=run_browser&page_size=10&acc=ERR1147177&display=analysis	no	NA		0	261	8	G	953	Wolbachia	PRJEB11910
ERR1147178	Tardigrada	Hypsibius dujardini	Hypsibius dujardini	NA	NA	NA	downloaded	profiled	no	possibly Europe: United Kingdom, Scotland, Edinburgh	na	na	NA	https://trace.ncbi.nlm.nih.gov/Traces/?view=run_browser&page_size=10&acc=ERR1147178&display=analysis	no	NA		0	291	71	G	953	Wolbachia	PRJEB11910
ERR173790	Nematoda	Anisakis simplex (synonym to Anisakis pegreffii Campana-Rouget & Biocca, 1955)	Anisakis simplex	NA	NA	NA	not downloadable	na	na	na	na	na	NA	https://trace.ncbi.nlm.nih.gov/Traces/?view=run_browser&page_size=10&acc=ERR173790&display=analysis	no	NA		0	223	6	G	953	Wolbachia	PRJEB2679
ERR321927	Rotifera	Adineta vaga	Adineta vaga	NA	NA	NA	downloaded	profiled	no	na	na	na	NA	https://trace.ncbi.nlm.nih.gov/Traces/?view=run_browser&page_size=10&acc=ERR321927&display=analysis	no	NA		NA	NA	NA	NA	NA	NA	PRJEB1283
ERR321928	Rotifera	Adineta vaga	Adineta vaga	NA	NA	NA	downloaded	profiled	no	na	na	na	NA	https://trace.ncbi.nlm.nih.gov/Traces/?view=run_browser&page_size=10&acc=ERR321928&display=analysis	no	NA		0	1678	356	G	953	Wolbachia	PRJEB1283
ERR4030416	Nematoda	Anisakis simplex (synonym to Anisakis pegreffii Campana-Rouget & Biocca, 1955)	Anisakis simplex	NA	NA	NA	downloaded(single-end)	profiled	no	Europe: United Kingdom: Liverpool	53.4	-2.98333	NA	https://trace.ncbi.nlm.nih.gov/Traces/?view=run_browser&page_size=10&acc=ERR4030416&display=analysis	na	NA		NA	NA	NA	NA	NA	NA	PRJEB37489
ERR4407422	Collembola	Desoria tigrina	Desoria tigrina	NA	NA	NA	downloaded(single-end)	profiled	no	Europe: Germany: Sulzbach (Taunus)	50.1393	8.5213	NA	https://trace.ncbi.nlm.nih.gov/Traces/?view=run_browser&page_size=10&acc=ERR4407422&display=analysis	no	NA		0.05	880	30	G	953	Wolbachia	PRJEB39696
ERR4467230	Rotifera	Adineta steineri	Adineta steineri	NA	NA	NA	downloaded	profiled	no	Europe: United Kingdom: Ascot	na	na	NA	https://trace.ncbi.nlm.nih.gov/Traces/?view=run_browser&page_size=10&acc=ERR4467230&display=analysis	not available	NA		0	473	36	G	953	Wolbachia	PRJEB39843
ERR4467304	Rotifera	Adineta steineri	Adineta steineri	NA	NA	NA	downloaded	profiled	no	Europe: United Kingdom: Ascot	na	na	NA	https://trace.ncbi.nlm.nih.gov/Traces/?view=run_browser&page_size=10&acc=ERR4467304&display=analysis	not available	NA		0	431	21	G	953	Wolbachia	PRJEB39843
ERR4467307	Rotifera	Adineta steineri	Adineta steineri	NA	NA	NA	downloaded	profiled	no	Europe: United Kingdom: Ascot	na	na	NA	https://trace.ncbi.nlm.nih.gov/Traces/?view=run_browser&page_size=10&acc=ERR4467307&display=analysis	not available	NA		0	569	10	G	953	Wolbachia	PRJEB39843
ERR4468314	Rotifera	Adineta steineri	Adineta steineri	NA	NA	NA	downloaded(single-end)	profiled	no	Europe: United Kingdom: Ascot	na	na	NA	https://trace.ncbi.nlm.nih.gov/Traces/?view=run_browser&page_size=10&acc=ERR4468314&display=analysis	not available	NA		0	1643	144	G	953	Wolbachia	PRJEB39843
SRR10340298	Rotifera	Adineta vaga	Adineta vaga	NA	NA	NA	downloaded	profiled	no	Europe: Rassia: Kostroma region, Manturovo distrinct	58.166	44.403	NA	https://trace.ncbi.nlm.nih.gov/Traces/?view=run_browser&page_size=10&acc=SRR10340298&display=analysis	no	NA		0	1640	169	G	953	Wolbachia	PRJNA498886
SRR10340299	Rotifera	Adineta vaga	Adineta vaga	NA	NA	NA	downloaded	profiled	no	Europe: Russia: Moscow region, Ruza district	55.752	36.512	NA	https://trace.ncbi.nlm.nih.gov/Traces/?view=run_browser&page_size=10&acc=SRR10340299&display=analysis	no	NA		0	1436	115	G	953	Wolbachia	PRJNA498886
SRR10340300	Rotifera	Adineta vaga	Adineta vaga	NA	NA	NA	downloaded	profiled	no	Europe: Russia: Moscow region, Ruza district	55.752	36.512	NA	https://trace.ncbi.nlm.nih.gov/Traces/?view=run_browser&page_size=10&acc=SRR10340300&display=analysis	no	NA		0	1101	77	G	953	Wolbachia	PRJNA498886
SRR11069688	Acari	Tyrophagus putrescentiae	Tyrophagus putrescentiae	NA	NA	NA	downloaded	profiled	no	North America: Mexico: Ciudad de Mexico, Parque Ecologico de Xochimilco, nr. Lago Acitlalin	19.2971	-99.0928	NA	https://trace.ncbi.nlm.nih.gov/Traces/?view=run_browser&page_size=10&acc=SRR11069688&display=analysis	no	NA		0	8972	50	G	953	Wolbachia	PRJNA598686
SRR1176881	Nematoda	Aphelenchus avenae	Aphelenchus avenae	NA	NA	NA	downloaded	profiled	no	na	na	na	NA	https://trace.ncbi.nlm.nih.gov/Traces/?view=run_browser&page_size=10&acc=SRR1176881&display=analysis	no	NA		0	2	0	G	953	Wolbachia	PRJNA236621
SRR1179837	Nematoda	Aphelenchus avenae	Aphelenchus avenae	NA	NA	NA	downloaded	profiled	no	na	na	na	NA	https://trace.ncbi.nlm.nih.gov/Traces/?view=run_browser&page_size=10&acc=SRR1179837&display=analysis	no	NA		0	36	0	G	953	Wolbachia	PRJNA236621
SRR1180010	Nematoda	Aphelenchus avenae	Aphelenchus avenae	NA	NA	NA	downloaded	profiled	no	na	na	na	NA	https://trace.ncbi.nlm.nih.gov/Traces/?view=run_browser&page_size=10&acc=SRR1180010&display=analysis	no	NA		0	47	0	G	953	Wolbachia	PRJNA236621
SRR1222159	Collembola	Folsomia candida	Folsomia candida	NA	NA	NA	downloaded	profiled	no	Lab culture (Europe: Germany: Goerlitz)	na	na	NA	https://trace.ncbi.nlm.nih.gov/Traces/?view=run_browser&page_size=10&acc=SRR1222159&display=analysis	Wolbachieae: 0.04%; Wolbachia: 0.04%; Wolbachia endosymbiont of Dactylopius coccus: <0.01% (136 Kbp); Wolbachia endosymbiont of Nasonia vitripennis: <0.01%; Wolbachia endosymbiont wVitB of Nasonia vitripennis: <0.01% (4 Kbp);Wolbachia endosymbiont of Onchocerca volvulus: <0.01%; Wolbachia endosymbiont of Onchocerca volvulus str. Cameroon: <0.01% (2 Kbp);Wolbachia pipientis: <0.01%; Wolbachia pipi…	NA		0.96	309660	266	G	953	Wolbachia	PRJNA244005
SRR12427973	Acari	Tyrophagus putrescentiae	Tyrophagus putrescentiae	NA	NA	NA	downloaded	profiled	no	Europe: Czech Republic: Prague	50.101	14.263	NA	https://trace.ncbi.nlm.nih.gov/Traces/?view=run_browser&page_size=10&acc=SRR12427973&display=analysis	Wolbachia endosymbiont of Wuchereria bancrofti: <0.01% (5 Kbp)	NA		0.03	9989	806	G	953	Wolbachia	PRJNA656450
SRR12439284	Rotifera	Brachionus calyciflorus	Brachionus calyciflorus	NA	NA	NA	downloaded	profiled	no	Europe: Germany: Ploen fish tank	na	na	NA	https://trace.ncbi.nlm.nih.gov/Traces/?view=run_browser&page_size=10&acc=SRR12439284&display=analysis	no	NA		0	243	16	G	953	Wolbachia	PRJNA656797
SRR12439285	Rotifera	Brachionus calyciflorus	Brachionus calyciflorus	NA	NA	NA	downloaded	profiled	no	Europe: Germany: Ploen fish tank	na	na	NA	https://trace.ncbi.nlm.nih.gov/Traces/?view=run_browser&page_size=10&acc=SRR12439285&display=analysis	no	NA		0	671	34	G	953	Wolbachia	PRJNA656797
SRR12443466	Rotifera	Brachionus calyciflorus	Brachionus calyciflorus	NA	NA	NA	downloaded	profiled	no	Europe: Germany: Ploen fish tank	na	na	NA	https://trace.ncbi.nlm.nih.gov/Traces/?view=run_browser&page_size=10&acc=SRR12443466&display=analysis	no	NA		0	477	20	G	953	Wolbachia	PRJNA656797
SRR12443467	Rotifera	Brachionus calyciflorus	Brachionus calyciflorus	NA	NA	NA	downloaded	profiled	no	Europe: Germany: Ploen fish tank	na	na	NA	https://trace.ncbi.nlm.nih.gov/Traces/?view=run_browser&page_size=10&acc=SRR12443467&display=analysis	no	NA		0	1371	78	G	953	Wolbachia	PRJNA656797
SRR12689840	Rotifera	Brachionus angularis	Brachionus angularis	NA	NA	NA	downloaded	profiled	no	Africa: Kenya: Kegati	-0.709917	34.8198	NA	https://trace.ncbi.nlm.nih.gov/Traces/?view=run_browser&page_size=10&acc=SRR12689840&display=analysis	no	NA		0	1328	128	G	953	Wolbachia	PRJNA664676
SRR12689841	Rotifera	Brachionus angularis	Brachionus angularis	NA	NA	NA	downloaded(single-end)	profiled	no	Africa: Kenya: Kegati	-0.709917	34.8198	NA	https://trace.ncbi.nlm.nih.gov/Traces/?view=run_browser&page_size=10&acc=SRR12689841&display=analysis	no	NA		0.01	133	10	G	953	Wolbachia	PRJNA664676
SRR13348927	Rotifera	Adineta vaga	Adineta vaga	NA	NA	NA	downloaded	profiled	no	Lab culture: AD008 strain (strain origin - unknown; )	na	na	NA	https://trace.ncbi.nlm.nih.gov/Traces/?view=run_browser&page_size=10&acc=SRR13348927&display=analysis	no	NA		0	1856	121	G	953	Wolbachia	PRJNA680543
SRR13348929	Rotifera	Adineta vaga	Adineta vaga	NA	NA	NA	downloaded	profiled	no	Lab culture: AD008 strain (strain origin - unknown)	na	na	NA	https://trace.ncbi.nlm.nih.gov/Traces/?view=run_browser&page_size=10&acc=SRR13348929&display=analysis	no	NA		0	3232	423	G	953	Wolbachia	PRJNA680543
SRR13435515	Collembola	Folsomia candida	Folsomia candida	NA	NA	NA	downloaded	profiled	no	Lab culture: DK strain (strain origin - Europe: Denmark)	na	na	NA	https://trace.ncbi.nlm.nih.gov/Traces/?view=run_browser&page_size=10&acc=SRR13435515&display=analysis	Wolbachia endosymbiont of Folsomia candida: 0.06%	NA		0.1	311307	359	G	953	Wolbachia	PRJNA686204
SRR13435516	Collembola	Folsomia candida	Folsomia candida	NA	NA	NA	downloaded	profiled	no	Lab culture: DK strain (strain origin - Europe: Denmark)	na	na	NA	https://trace.ncbi.nlm.nih.gov/Traces/?view=run_browser&page_size=10&acc=SRR13435516&display=analysis	unclassified Wolbachia: 0.34%; Wolbachia endosymbiont of Folsomia candida: 0.34%; Wolbachia endosymbiont of Pentalonia nigronervosa: <0.01%	NA		0.31	1233900	885	G	953	Wolbachia	PRJNA686204
SRR13452034	Collembola	Folsomia candida	Folsomia candida	NA	NA	NA	downloaded	profiled	no	Lab culture: SH strain (strain origin - Asia: China: Shanghai, Shanghai Botanic Garden)	na	na	NA	https://trace.ncbi.nlm.nih.gov/Traces/?view=run_browser&page_size=10&acc=SRR13452034&display=analysis	Wolbachieae: <0.01%; Wolbachia endosymbiont of Folsomia candida: <0.01% (9 Kbp); Neorickettsia: <0.01%	NA		0	1363	184	G	953	Wolbachia	PRJNA686207
SRR13452035	Collembola	Folsomia candida	Folsomia candida	NA	NA	NA	downloaded	profiled	no	Lab culture: SH strain (strain origin - Asia: China: Shanghai, Shanghai Botanic Garden)	na	na	NA	https://trace.ncbi.nlm.nih.gov/Traces/?view=run_browser&page_size=10&acc=SRR13452035&display=analysis	no	NA		0	1795	389	G	953	Wolbachia	PRJNA686207
SRR13452036	Collembola	Folsomia candida	Folsomia candida	NA	NA	NA	downloaded	profiled	no	Lab culture: SH strain (strain origin - Asia: China: Shanghai, Shanghai Botanic Garden)	na	na	NA	https://trace.ncbi.nlm.nih.gov/Traces/?view=run_browser&page_size=10&acc=SRR13452036&display=analysis	no	NA		0	136	0	G	953	Wolbachia	PRJNA686207
SRR13837415	Acari	Tyrophagus putrescentiae	Tyrophagus putrescentiae	NA	NA	NA	downloaded	profiled	no	Asia: China: Yancheng	na	na	NA	https://trace.ncbi.nlm.nih.gov/Traces/?view=run_browser&page_size=10&acc=SRR13837415&display=analysis	Wolbachia pipientis: <0.01%	NA		0	568	106	G	953	Wolbachia	PRJNA706095
SRR14978270	Nematoda	Plectus murrayi	Plectus murrayi	NA	NA	NA	downloaded	profiled	no	Antarctica: Dry Valley	na	na	NA	https://trace.ncbi.nlm.nih.gov/Traces/?view=run_browser&page_size=10&acc=SRR14978270&display=analysis	no	NA		0	1803	9	G	953	Wolbachia	PRJNA317772
SRR15698717	Acari	Halotydeus destructor *	Halotydeus destructor	NA	NA	NA	downloaded	profiled	no	Australia: Australia: Melburne, Wantirna South	-37.86	145.2	NA	https://trace.ncbi.nlm.nih.gov/Traces/?view=run_browser&page_size=10&acc=SRR15698717&display=analysis	no	NA	* not confirmed for Antarctica, however undetermined or undescribed Halotydeus spp. are presented in this region	0	110	15	G	953	Wolbachia	PRJNA756307
SRR16518226	Rotifera	Macrotrachela quadricornifera	Macrotrachela quadricornifera	NA	NA	NA	downloaded	profiled	no	North America: USA: Massachusetts, Cambridge	na	na	NA	https://trace.ncbi.nlm.nih.gov/Traces/?view=run_browser&page_size=10&acc=SRR16518226&display=analysis	no	NA		0	6189	320	G	953	Wolbachia	PRJNA773114
SRR16518227	Rotifera	Macrotrachela quadricornifera	Macrotrachela quadricornifera	NA	NA	NA	downloaded (Nanopore)	na	no	North America: USA: New York, Huntington	na	na	NA	https://trace.ncbi.nlm.nih.gov/Traces/?view=run_browser&page_size=10&acc=SRR16518227&display=analysis	no	NA		NA	NA	NA	NA	NA	NA	PRJNA773114
SRR16518228	Rotifera	Macrotrachela quadricornifera	Macrotrachela quadricornifera	NA	NA	NA	downloaded	profiled	no	North America: USA: New York, Huntington	na	na	NA	https://trace.ncbi.nlm.nih.gov/Traces/?view=run_browser&page_size=10&acc=SRR16518228&display=analysis	no	NA		0	6000	476	G	953	Wolbachia	PRJNA773114
SRR16518229	Rotifera	Macrotrachela quadricornifera	Macrotrachela quadricornifera	NA	NA	NA	downloaded	profiled	no	North America: USA: Massachusetts, Woods Hole	na	na	NA	https://trace.ncbi.nlm.nih.gov/Traces/?view=run_browser&page_size=10&acc=SRR16518229&display=analysis	no	NA		0	6811	265	G	953	Wolbachia	PRJNA773114
SRR16709505	Acari	Tyrophagus putrescentiae	Tyrophagus putrescentiae	NA	NA	NA	downloaded	profiled	no	na	na	na	NA	https://trace.ncbi.nlm.nih.gov/Traces/?view=run_browser&page_size=10&acc=SRR16709505&display=analysis	no	NA		0	278	81	G	953	Wolbachia	PRJNA777351
SRR17308022	Collembola	Folsomia candida	Folsomia candida	NA	NA	NA	downloaded	profiled	no	Europe: Germany: Bremen	53.099	8.81	NA	https://trace.ncbi.nlm.nih.gov/Traces/?view=run_browser&page_size=10&acc=SRR17308022&display=analysis	Wolbachia endosymbiont of Folsomia candida: 0.17%	NA		0.16	122198	138	G	953	Wolbachia	PRJNA758215
SRR1909673	Collembola	Folsomia candida	Folsomia candida	NA	NA	NA	downloaded	profiled	no	Europe: Netherlands: Zaandam	na	na	NA	https://trace.ncbi.nlm.nih.gov/Traces/?view=run_browser&page_size=10&acc=SRR1909673&display=analysis	no	NA		33.33	2	0	G	953	Wolbachia	PRJNA276401
SRR1909680	Collembola	Folsomia candida	Folsomia candida	NA	NA	NA	downloaded	profiled	no	Europe: Netherlands: Zaandam	na	na	NA	https://trace.ncbi.nlm.nih.gov/Traces/?view=run_browser&page_size=10&acc=SRR1909680&display=analysis	no	NA		NA	NA	NA	NA	NA	NA	PRJNA276401
SRR1910243	Collembola	Folsomia candida	Folsomia candida	NA	NA	NA	downloaded	profiled	no	Europe: Netherlands: Zaandam	na	na	NA	https://trace.ncbi.nlm.nih.gov/Traces/?view=run_browser&page_size=10&acc=SRR1910243&display=analysis	no	NA		NA	NA	NA	NA	NA	NA	PRJNA276401
SRR1910244	Collembola	Folsomia candida	Folsomia candida	NA	NA	NA	downloaded	profiled	no	Europe: Netherlands: Zaandam	na	na	NA	https://trace.ncbi.nlm.nih.gov/Traces/?view=run_browser&page_size=10&acc=SRR1910244&display=analysis	no	NA		NA	NA	NA	NA	NA	NA	PRJNA276401
SRR1910245	Collembola	Folsomia candida	Folsomia candida	NA	NA	NA	downloaded	profiled	no	Lab culture: Berlin VU strain (Europe: Netherlands)	na	na	NA	https://trace.ncbi.nlm.nih.gov/Traces/?view=run_browser&page_size=10&acc=SRR1910245&display=analysis	no	NA		NA	NA	NA	NA	NA	NA	PRJNA276401
SRR1910250	Collembola	Folsomia candida	Folsomia candida	NA	NA	NA	downloaded	profiled	no	Lab culture: Berlin VU strain (Europe: Netherlands)	na	na	NA	https://trace.ncbi.nlm.nih.gov/Traces/?view=run_browser&page_size=10&acc=SRR1910250&display=analysis	no	NA		NA	NA	NA	NA	NA	NA	PRJNA276401
SRR1910251	Collembola	Folsomia candida	Folsomia candida	NA	NA	NA	downloaded	profiled	no	Lab culture: Berlin VU strain (Europe: Netherlands)	na	na	NA	https://trace.ncbi.nlm.nih.gov/Traces/?view=run_browser&page_size=10&acc=SRR1910251&display=analysis	no	NA		NA	NA	NA	NA	NA	NA	PRJNA276401
SRR1910252	Collembola	Folsomia candida	Folsomia candida	NA	NA	NA	downloaded	profiled	no	Lab culture: Berlin VU strain (Europe: Netherlands)	na	na	NA	https://trace.ncbi.nlm.nih.gov/Traces/?view=run_browser&page_size=10&acc=SRR1910252&display=analysis	no	NA		NA	NA	NA	NA	NA	NA	PRJNA276401
SRR20755144	Acari	Halotydeus destructor *	Halotydeus destructor	NA	NA	NA	downloaded	profiled	no	Australia: Australia: Colbinabbin Sus	-36.5901	144.799	NA	https://trace.ncbi.nlm.nih.gov/Traces/?view=run_browser&page_size=10&acc=SRR20755144&display=analysis	no	NA	* not confirmed for Antarctica, however undetermined or undescribed Halotydeus spp. are presented in this region	0	7	0	G	953	Wolbachia	PRJNA756307
SRR20755145	Acari	Halotydeus destructor *	Halotydeus destructor	NA	NA	NA	downloaded	profiled	no	Australia: Australia: Colbinabbin Sus	-36.5901	144.799	NA	https://trace.ncbi.nlm.nih.gov/Traces/?view=run_browser&page_size=10&acc=SRR20755145&display=analysis	no	NA	* not confirmed for Antarctica, however undetermined or undescribed Halotydeus spp. are presented in this region	0	10	0	G	953	Wolbachia	PRJNA756307
SRR20755146	Acari	Halotydeus destructor *	Halotydeus destructor	NA	NA	NA	downloaded	profiled	no	Australia: Australia: Colbinabbin Res	-36.5642	144.851	NA	https://trace.ncbi.nlm.nih.gov/Traces/?view=run_browser&page_size=10&acc=SRR20755146&display=analysis	no	NA	* not confirmed for Antarctica, however undetermined or undescribed Halotydeus spp. are presented in this region	0	56	5	G	953	Wolbachia	PRJNA756307
SRR20755149	Acari	Halotydeus destructor *	Halotydeus destructor	NA	NA	NA	downloaded	profiled	no	Australia: Australia: Colbinabbin Res	-36.5642	144.851	NA	https://trace.ncbi.nlm.nih.gov/Traces/?view=run_browser&page_size=10&acc=SRR20755149&display=analysis	no	NA	* not confirmed for Antarctica, however undetermined or undescribed Halotydeus spp. are presented in this region	0	46	8	G	953	Wolbachia	PRJNA756307
SRR20755150	Acari	Halotydeus destructor *	Halotydeus destructor	NA	NA	NA	downloaded	profiled	no	Australia: Australia: Manjimup	-34.3101	116.172	NA	https://trace.ncbi.nlm.nih.gov/Traces/?view=run_browser&page_size=10&acc=SRR20755150&display=analysis	no	NA	* not confirmed for Antarctica, however undetermined or undescribed Halotydeus spp. are presented in this region	0	15	0	G	953	Wolbachia	PRJNA756307
SRR20755151	Acari	Halotydeus destructor *	Halotydeus destructor	NA	NA	NA	downloaded	profiled	no	Australia: Australia: Manjimup	-34.3101	116.172	NA	https://trace.ncbi.nlm.nih.gov/Traces/?view=run_browser&page_size=10&acc=SRR20755151&display=analysis	no	NA	* not confirmed for Antarctica, however undetermined or undescribed Halotydeus spp. are presented in this region	0	27	0	G	953	Wolbachia	PRJNA756307
SRR20755152	Acari	Halotydeus destructor *	Halotydeus destructor	NA	NA	NA	downloaded	profiled	no	Australia: Australia: Manjimup	-34.3101	116.172	NA	https://trace.ncbi.nlm.nih.gov/Traces/?view=run_browser&page_size=10&acc=SRR20755152&display=analysis	no	NA	* not confirmed for Antarctica, however undetermined or undescribed Halotydeus spp. are presented in this region	0	391	50	G	953	Wolbachia	PRJNA756307
SRR20755153	Acari	Halotydeus destructor *	Halotydeus destructor	NA	NA	NA	downloaded	profiled	no	Australia: Australia: Manjimup	-34.3101	116.172	NA	https://trace.ncbi.nlm.nih.gov/Traces/?view=run_browser&page_size=10&acc=SRR20755153&display=analysis	no	NA	* not confirmed for Antarctica, however undetermined or undescribed Halotydeus spp. are presented in this region	0	357	28	G	953	Wolbachia	PRJNA756307
SRR20755154	Acari	Halotydeus destructor *	Halotydeus destructor	NA	NA	NA	downloaded	profiled	no	Australia: Australia: Manjimup	-34.3101	116.172	NA	https://trace.ncbi.nlm.nih.gov/Traces/?view=run_browser&page_size=10&acc=SRR20755154&display=analysis	no	NA	* not confirmed for Antarctica, however undetermined or undescribed Halotydeus spp. are presented in this region	0	12	1	G	953	Wolbachia	PRJNA756307
SRR20755155	Acari	Halotydeus destructor *	Halotydeus destructor	NA	NA	NA	downloaded	profiled	no	Australia: Australia: Manjimup	-34.3101	116.172	NA	https://trace.ncbi.nlm.nih.gov/Traces/?view=run_browser&page_size=10&acc=SRR20755155&display=analysis	no	NA	* not confirmed for Antarctica, however undetermined or undescribed Halotydeus spp. are presented in this region	0	6	0	G	953	Wolbachia	PRJNA756307
SRR20755156	Acari	Halotydeus destructor *	Halotydeus destructor	NA	NA	NA	downloaded	profiled	no	Australia: Australia: Manjimup	-34.3101	116.172	NA	https://trace.ncbi.nlm.nih.gov/Traces/?view=run_browser&page_size=10&acc=SRR20755156&display=analysis	no	NA	* not confirmed for Antarctica, however undetermined or undescribed Halotydeus spp. are presented in this region	0	139	13	G	953	Wolbachia	PRJNA756307
SRR20755157	Acari	Halotydeus destructor *	Halotydeus destructor	NA	NA	NA	downloaded	profiled	no	Australia: Australia: Manjimup	-34.3101	116.172	NA	https://trace.ncbi.nlm.nih.gov/Traces/?view=run_browser&page_size=10&acc=SRR20755157&display=analysis	no	NA	* not confirmed for Antarctica, however undetermined or undescribed Halotydeus spp. are presented in this region	0	144	10	G	953	Wolbachia	PRJNA756307
SRR20755158	Acari	Halotydeus destructor *	Halotydeus destructor	NA	NA	NA	downloaded	profiled	no	Australia: Australia: Manjimup	-34.3101	116.172	NA	https://trace.ncbi.nlm.nih.gov/Traces/?view=run_browser&page_size=10&acc=SRR20755158&display=analysis	Wolbachia: <0.01% (1 Kbp)	NA	* not confirmed for Antarctica, however undetermined or undescribed Halotydeus spp. are presented in this region	0	17	2	G	953	Wolbachia	PRJNA756307
SRR20755159	Acari	Halotydeus destructor *	Halotydeus destructor	NA	NA	NA	downloaded	profiled	no	Australia: Australia: Manjimup	-34.3101	116.172	NA	https://trace.ncbi.nlm.nih.gov/Traces/?view=run_browser&page_size=10&acc=SRR20755159&display=analysis	unclassified Wolbachia: <0.01%	NA	* not confirmed for Antarctica, however undetermined or undescribed Halotydeus spp. are presented in this region	0	26	2	G	953	Wolbachia	PRJNA756307
SRR20755160	Acari	Halotydeus destructor *	Halotydeus destructor	NA	NA	NA	downloaded	profiled	no	Australia: Australia: Colbinabbin Res	-36.5642	144.851	NA	https://trace.ncbi.nlm.nih.gov/Traces/?view=run_browser&page_size=10&acc=SRR20755160&display=analysis	no	NA	* not confirmed for Antarctica, however undetermined or undescribed Halotydeus spp. are presented in this region	0	15	3	G	953	Wolbachia	PRJNA756307
SRR20755161	Acari	Halotydeus destructor *	Halotydeus destructor	NA	NA	NA	downloaded	profiled	no	Australia: Australia: Manjimup	-34.3101	116.172	NA	https://trace.ncbi.nlm.nih.gov/Traces/?view=run_browser&page_size=10&acc=SRR20755161&display=analysis	no	NA	* not confirmed for Antarctica, however undetermined or undescribed Halotydeus spp. are presented in this region	0	55	5	G	953	Wolbachia	PRJNA756307
SRR20755162	Acari	Halotydeus destructor *	Halotydeus destructor	NA	NA	NA	downloaded	profiled	no	Australia: Australia: Manjimup	-34.3101	116.172	NA	https://trace.ncbi.nlm.nih.gov/Traces/?view=run_browser&page_size=10&acc=SRR20755162&display=analysis	no	NA	* not confirmed for Antarctica, however undetermined or undescribed Halotydeus spp. are presented in this region	0	43	6	G	953	Wolbachia	PRJNA756307
SRR20755163	Acari	Halotydeus destructor *	Halotydeus destructor	NA	NA	NA	downloaded	profiled	no	Australia: Australia: Manjimup	-34.3101	116.172	NA	https://trace.ncbi.nlm.nih.gov/Traces/?view=run_browser&page_size=10&acc=SRR20755163&display=analysis	no	NA	* not confirmed for Antarctica, however undetermined or undescribed Halotydeus spp. are presented in this region	0	287	34	G	953	Wolbachia	PRJNA756307
SRR20755164	Acari	Halotydeus destructor *	Halotydeus destructor	NA	NA	NA	downloaded	profiled	no	Australia: Australia: Manjimup	-34.3101	116.172	NA	https://trace.ncbi.nlm.nih.gov/Traces/?view=run_browser&page_size=10&acc=SRR20755164&display=analysis	no	NA	* not confirmed for Antarctica, however undetermined or undescribed Halotydeus spp. are presented in this region	0	293	31	G	953	Wolbachia	PRJNA756307
SRR20755165	Acari	Halotydeus destructor *	Halotydeus destructor	NA	NA	NA	downloaded	profiled	no	Australia: Australia: Manjimup	-34.3101	116.172	NA	https://trace.ncbi.nlm.nih.gov/Traces/?view=run_browser&page_size=10&acc=SRR20755165&display=analysis	no	NA	* not confirmed for Antarctica, however undetermined or undescribed Halotydeus spp. are presented in this region	0	19	0	G	953	Wolbachia	PRJNA756307
SRR20755166	Acari	Halotydeus destructor *	Halotydeus destructor	NA	NA	NA	downloaded	profiled	no	Australia: Australia: Manjimup	-34.3101	116.172	NA	https://trace.ncbi.nlm.nih.gov/Traces/?view=run_browser&page_size=10&acc=SRR20755166&display=analysis	no	NA	* not confirmed for Antarctica, however undetermined or undescribed Halotydeus spp. are presented in this region	0	15	0	G	953	Wolbachia	PRJNA756307
SRR20755167	Acari	Halotydeus destructor *	Halotydeus destructor	NA	NA	NA	downloaded	profiled	no	Australia: Australia: Manjimup	-34.3101	116.172	NA	https://trace.ncbi.nlm.nih.gov/Traces/?view=run_browser&page_size=10&acc=SRR20755167&display=analysis	no	NA	* not confirmed for Antarctica, however undetermined or undescribed Halotydeus spp. are presented in this region	0	11	0	G	953	Wolbachia	PRJNA756307
SRR20755168	Acari	Halotydeus destructor *	Halotydeus destructor	NA	NA	NA	downloaded	profiled	no	Australia: Australia: Manjimup	-34.3101	116.172	NA	https://trace.ncbi.nlm.nih.gov/Traces/?view=run_browser&page_size=10&acc=SRR20755168&display=analysis	no	NA	* not confirmed for Antarctica, however undetermined or undescribed Halotydeus spp. are presented in this region	0	13	0	G	953	Wolbachia	PRJNA756307
SRR20755169	Acari	Halotydeus destructor *	Halotydeus destructor	NA	NA	NA	downloaded	profiled	no	Australia: Australia: Manjimup	-34.3101	116.172	NA	https://trace.ncbi.nlm.nih.gov/Traces/?view=run_browser&page_size=10&acc=SRR20755169&display=analysis	no	NA	* not confirmed for Antarctica, however undetermined or undescribed Halotydeus spp. are presented in this region	0	54	6	G	953	Wolbachia	PRJNA756307
SRR20755170	Acari	Halotydeus destructor *	Halotydeus destructor	NA	NA	NA	downloaded	profiled	no	Australia: Australia: Manjimup	-34.3101	116.172	NA	https://trace.ncbi.nlm.nih.gov/Traces/?view=run_browser&page_size=10&acc=SRR20755170&display=analysis	no	NA	* not confirmed for Antarctica, however undetermined or undescribed Halotydeus spp. are presented in this region	0	50	3	G	953	Wolbachia	PRJNA756307
SRR20755171	Acari	Halotydeus destructor *	Halotydeus destructor	NA	NA	NA	downloaded	profiled	no	Australia: Australia: Colbinabbin Res	-36.5642	144.851	NA	https://trace.ncbi.nlm.nih.gov/Traces/?view=run_browser&page_size=10&acc=SRR20755171&display=analysis	no	NA	* not confirmed for Antarctica, however undetermined or undescribed Halotydeus spp. are presented in this region	0	27	4	G	953	Wolbachia	PRJNA756307
SRR20755172	Acari	Halotydeus destructor *	Halotydeus destructor	NA	NA	NA	downloaded	profiled	no	Australia: Australia: Yongarillup	-33.7567	115.387	NA	https://trace.ncbi.nlm.nih.gov/Traces/?view=run_browser&page_size=10&acc=SRR20755172&display=analysis	no	NA	* not confirmed for Antarctica, however undetermined or undescribed Halotydeus spp. are presented in this region	0	33	4	G	953	Wolbachia	PRJNA756307
SRR20755173	Acari	Halotydeus destructor *	Halotydeus destructor	NA	NA	NA	downloaded	profiled	no	Australia: Australia: Yongarillup	-33.7567	115.387	NA	https://trace.ncbi.nlm.nih.gov/Traces/?view=run_browser&page_size=10&acc=SRR20755173&display=analysis	no	NA	* not confirmed for Antarctica, however undetermined or undescribed Halotydeus spp. are presented in this region	0	15	1	G	953	Wolbachia	PRJNA756307
SRR20755174	Acari	Halotydeus destructor *	Halotydeus destructor	NA	NA	NA	downloaded	profiled	no	Australia: Australia: Yongarillup	-33.7567	115.387	NA	https://trace.ncbi.nlm.nih.gov/Traces/?view=run_browser&page_size=10&acc=SRR20755174&display=analysis	no	NA	* not confirmed for Antarctica, however undetermined or undescribed Halotydeus spp. are presented in this region	0	15	0	G	953	Wolbachia	PRJNA756307
SRR20755175	Acari	Halotydeus destructor *	Halotydeus destructor	NA	NA	NA	downloaded	profiled	no	Australia: Australia: Yongarillup	-33.7567	115.387	NA	https://trace.ncbi.nlm.nih.gov/Traces/?view=run_browser&page_size=10&acc=SRR20755175&display=analysis	no	NA	* not confirmed for Antarctica, however undetermined or undescribed Halotydeus spp. are presented in this region	0	30	3	G	953	Wolbachia	PRJNA756307
SRR20755176	Acari	Halotydeus destructor *	Halotydeus destructor	NA	NA	NA	downloaded	profiled	no	Australia: Australia: Yongarillup	-33.7567	115.387	NA	https://trace.ncbi.nlm.nih.gov/Traces/?view=run_browser&page_size=10&acc=SRR20755176&display=analysis	no	NA	* not confirmed for Antarctica, however undetermined or undescribed Halotydeus spp. are presented in this region	0	31	0	G	953	Wolbachia	PRJNA756307
SRR20755177	Acari	Halotydeus destructor *	Halotydeus destructor	NA	NA	NA	downloaded	profiled	no	Australia: Australia: Yongarillup	-33.7567	115.387	NA	https://trace.ncbi.nlm.nih.gov/Traces/?view=run_browser&page_size=10&acc=SRR20755177&display=analysis	no	NA	* not confirmed for Antarctica, however undetermined or undescribed Halotydeus spp. are presented in this region	0	29	1	G	953	Wolbachia	PRJNA756307
SRR20755178	Acari	Halotydeus destructor *	Halotydeus destructor	NA	NA	NA	downloaded	profiled	no	Australia: Australia: Yongarillup	-33.7567	115.387	NA	https://trace.ncbi.nlm.nih.gov/Traces/?view=run_browser&page_size=10&acc=SRR20755178&display=analysis	no	NA	* not confirmed for Antarctica, however undetermined or undescribed Halotydeus spp. are presented in this region	0	33	1	G	953	Wolbachia	PRJNA756307
SRR20755179	Acari	Halotydeus destructor *	Halotydeus destructor	NA	NA	NA	downloaded	profiled	no	Australia: Australia: Yongarillup	-33.7567	115.387	NA	https://trace.ncbi.nlm.nih.gov/Traces/?view=run_browser&page_size=10&acc=SRR20755179&display=analysis	no	NA	* not confirmed for Antarctica, however undetermined or undescribed Halotydeus spp. are presented in this region	0	28	5	G	953	Wolbachia	PRJNA756307
SRR20755180	Acari	Halotydeus destructor *	Halotydeus destructor	NA	NA	NA	downloaded	profiled	no	Australia: Australia: Treeton	-33.851	115.234	NA	https://trace.ncbi.nlm.nih.gov/Traces/?view=run_browser&page_size=10&acc=SRR20755180&display=analysis	no	NA	* not confirmed for Antarctica, however undetermined or undescribed Halotydeus spp. are presented in this region	0	19	0	G	953	Wolbachia	PRJNA756307
SRR20755181	Acari	Halotydeus destructor *	Halotydeus destructor	NA	NA	NA	downloaded	profiled	no	Australia: Australia: Treeton	-33.851	115.234	NA	https://trace.ncbi.nlm.nih.gov/Traces/?view=run_browser&page_size=10&acc=SRR20755181&display=analysis	no	NA	* not confirmed for Antarctica, however undetermined or undescribed Halotydeus spp. are presented in this region	0	16	0	G	953	Wolbachia	PRJNA756307
SRR20755182	Acari	Halotydeus destructor *	Halotydeus destructor	NA	NA	NA	downloaded	profiled	no	Australia: Australia: Colbinabbin Sus	-36.5901	144.799	NA	https://trace.ncbi.nlm.nih.gov/Traces/?view=run_browser&page_size=10&acc=SRR20755182&display=analysis	no	NA	* not confirmed for Antarctica, however undetermined or undescribed Halotydeus spp. are presented in this region	0	17	0	G	953	Wolbachia	PRJNA756307
SRR20755183	Acari	Halotydeus destructor *	Halotydeus destructor	NA	NA	NA	downloaded	profiled	no	Australia: Australia: Treeton	-33.851	115.234	NA	https://trace.ncbi.nlm.nih.gov/Traces/?view=run_browser&page_size=10&acc=SRR20755183&display=analysis	no	NA	* not confirmed for Antarctica, however undetermined or undescribed Halotydeus spp. are presented in this region	0	16	0	G	953	Wolbachia	PRJNA756307
SRR20755184	Acari	Halotydeus destructor *	Halotydeus destructor	NA	NA	NA	downloaded	profiled	no	Australia: Australia: Treeton	-33.851	115.234	NA	https://trace.ncbi.nlm.nih.gov/Traces/?view=run_browser&page_size=10&acc=SRR20755184&display=analysis	no	NA	* not confirmed for Antarctica, however undetermined or undescribed Halotydeus spp. are presented in this region	0	19	0	G	953	Wolbachia	PRJNA756307
SRR20755185	Acari	Halotydeus destructor *	Halotydeus destructor	NA	NA	NA	downloaded	profiled	no	Australia: Australia: Tambellup	-34.0456	117.541	NA	https://trace.ncbi.nlm.nih.gov/Traces/?view=run_browser&page_size=10&acc=SRR20755185&display=analysis	no	NA	* not confirmed for Antarctica, however undetermined or undescribed Halotydeus spp. are presented in this region	0	31	4	G	953	Wolbachia	PRJNA756307
SRR20755186	Acari	Halotydeus destructor *	Halotydeus destructor	NA	NA	NA	downloaded	profiled	no	Australia: Australia: Tambellup	-34.0456	117.541	NA	https://trace.ncbi.nlm.nih.gov/Traces/?view=run_browser&page_size=10&acc=SRR20755186&display=analysis	Wolbachia endosymbiont of Diaphorina citri: <0.01%	NA	* not confirmed for Antarctica, however undetermined or undescribed Halotydeus spp. are presented in this region	0	74	16	G	953	Wolbachia	PRJNA756307
SRR20755187	Acari	Halotydeus destructor *	Halotydeus destructor	NA	NA	NA	downloaded	profiled	no	Australia: Australia: Tambellup	-34.0456	117.541	NA	https://trace.ncbi.nlm.nih.gov/Traces/?view=run_browser&page_size=10&acc=SRR20755187&display=analysis	no	NA	* not confirmed for Antarctica, however undetermined or undescribed Halotydeus spp. are presented in this region	0	17	0	G	953	Wolbachia	PRJNA756307
SRR20755188	Acari	Halotydeus destructor *	Halotydeus destructor	NA	NA	NA	downloaded	profiled	no	Australia: Australia: Tambellup	-34.0456	117.541	NA	https://trace.ncbi.nlm.nih.gov/Traces/?view=run_browser&page_size=10&acc=SRR20755188&display=analysis	no	NA	* not confirmed for Antarctica, however undetermined or undescribed Halotydeus spp. are presented in this region	0	19	0	G	953	Wolbachia	PRJNA756307
SRR20755189	Acari	Halotydeus destructor *	Halotydeus destructor	NA	NA	NA	downloaded	profiled	no	Australia: Australia: Colbinabbin Res	-36.5642	144.851	NA	https://trace.ncbi.nlm.nih.gov/Traces/?view=run_browser&page_size=10&acc=SRR20755189&display=analysis	no	NA	* not confirmed for Antarctica, however undetermined or undescribed Halotydeus spp. are presented in this region	0	52	1	G	953	Wolbachia	PRJNA756307
SRR20755190	Acari	Halotydeus destructor *	Halotydeus destructor	NA	NA	NA	downloaded	profiled	no	Australia: Australia: Colbinabbin Res	-36.5642	144.851	NA	https://trace.ncbi.nlm.nih.gov/Traces/?view=run_browser&page_size=10&acc=SRR20755190&display=analysis	no	NA	* not confirmed for Antarctica, however undetermined or undescribed Halotydeus spp. are presented in this region	0	74	0	G	953	Wolbachia	PRJNA756307
SRR20755191	Acari	Halotydeus destructor *	Halotydeus destructor	NA	NA	NA	downloaded	profiled	no	Australia: Australia: Colbinabbin Res	-36.5642	144.851	NA	https://trace.ncbi.nlm.nih.gov/Traces/?view=run_browser&page_size=10&acc=SRR20755191&display=analysis	no	NA	* not confirmed for Antarctica, however undetermined or undescribed Halotydeus spp. are presented in this region	0	30	1	G	953	Wolbachia	PRJNA756307
SRR20755192	Acari	Halotydeus destructor *	Halotydeus destructor	NA	NA	NA	downloaded	profiled	no	Australia: Australia: Colbinabbin Res	-36.5642	144.851	NA	https://trace.ncbi.nlm.nih.gov/Traces/?view=run_browser&page_size=10&acc=SRR20755192&display=analysis	no	NA	* not confirmed for Antarctica, however undetermined or undescribed Halotydeus spp. are presented in this region	0	34	3	G	953	Wolbachia	PRJNA756307
SRR20755193	Acari	Halotydeus destructor *	Halotydeus destructor	NA	NA	NA	downloaded	profiled	no	Australia: Australia: Colbinabbin Sus	-36.5901	144.799	NA	https://trace.ncbi.nlm.nih.gov/Traces/?view=run_browser&page_size=10&acc=SRR20755193&display=analysis	no	NA	* not confirmed for Antarctica, however undetermined or undescribed Halotydeus spp. are presented in this region	0	10	0	G	953	Wolbachia	PRJNA756307
SRR20755194	Acari	Halotydeus destructor *	Halotydeus destructor	NA	NA	NA	downloaded	profiled	no	Australia: Australia: Colbinabbin Res	-36.5642	144.851	NA	https://trace.ncbi.nlm.nih.gov/Traces/?view=run_browser&page_size=10&acc=SRR20755194&display=analysis	no	NA	* not confirmed for Antarctica, however undetermined or undescribed Halotydeus spp. are presented in this region	0	22	3	G	953	Wolbachia	PRJNA756307
SRR20755195	Acari	Halotydeus destructor *	Halotydeus destructor	NA	NA	NA	downloaded	profiled	no	Australia: Australia: Colbinabbin Res	-36.5642	144.851	NA	https://trace.ncbi.nlm.nih.gov/Traces/?view=run_browser&page_size=10&acc=SRR20755195&display=analysis	no	NA	* not confirmed for Antarctica, however undetermined or undescribed Halotydeus spp. are presented in this region	0	11	0	G	953	Wolbachia	PRJNA756307
SRR20755196	Acari	Halotydeus destructor *	Halotydeus destructor	NA	NA	NA	downloaded	profiled	no	Australia: Australia: Colbinabbin Res	-36.5642	144.851	NA	https://trace.ncbi.nlm.nih.gov/Traces/?view=run_browser&page_size=10&acc=SRR20755196&display=analysis	no	NA	* not confirmed for Antarctica, however undetermined or undescribed Halotydeus spp. are presented in this region	0	8	0	G	953	Wolbachia	PRJNA756307
SRR20755197	Acari	Halotydeus destructor *	Halotydeus destructor	NA	NA	NA	downloaded	profiled	no	Australia: Australia: Colbinabbin Res	-36.5642	144.851	NA	https://trace.ncbi.nlm.nih.gov/Traces/?view=run_browser&page_size=10&acc=SRR20755197&display=analysis	no	NA	* not confirmed for Antarctica, however undetermined or undescribed Halotydeus spp. are presented in this region	0	21	4	G	953	Wolbachia	PRJNA756307
SRR20755198	Acari	Halotydeus destructor *	Halotydeus destructor	NA	NA	NA	downloaded	profiled	no	Australia: Australia: Colbinabbin Sus	-36.5901	144.799	NA	https://trace.ncbi.nlm.nih.gov/Traces/?view=run_browser&page_size=10&acc=SRR20755198&display=analysis	no	NA	* not confirmed for Antarctica, however undetermined or undescribed Halotydeus spp. are presented in this region	0	15	0	G	953	Wolbachia	PRJNA756307
SRR20755199	Acari	Halotydeus destructor *	Halotydeus destructor	NA	NA	NA	downloaded	profiled	no	Australia: Australia: Colbinabbin Sus	-36.5901	144.799	NA	https://trace.ncbi.nlm.nih.gov/Traces/?view=run_browser&page_size=10&acc=SRR20755199&display=analysis	no	NA	* not confirmed for Antarctica, however undetermined or undescribed Halotydeus spp. are presented in this region	0	19	0	G	953	Wolbachia	PRJNA756307
SRR20755200	Acari	Halotydeus destructor *	Halotydeus destructor	NA	NA	NA	downloaded	profiled	no	Australia: Australia: Colbinabbin Sus	-36.5901	144.799	NA	https://trace.ncbi.nlm.nih.gov/Traces/?view=run_browser&page_size=10&acc=SRR20755200&display=analysis	no	NA	* not confirmed for Antarctica, however undetermined or undescribed Halotydeus spp. are presented in this region	0	12	0	G	953	Wolbachia	PRJNA756307
SRR20755201	Acari	Halotydeus destructor *	Halotydeus destructor	NA	NA	NA	downloaded	profiled	no	Australia: Australia: Colbinabbin Sus	-36.5901	144.799	NA	https://trace.ncbi.nlm.nih.gov/Traces/?view=run_browser&page_size=10&acc=SRR20755201&display=analysis	no	NA	* not confirmed for Antarctica, however undetermined or undescribed Halotydeus spp. are presented in this region	0	10	0	G	953	Wolbachia	PRJNA756307
SRR20755202	Acari	Halotydeus destructor *	Halotydeus destructor	NA	NA	NA	downloaded	profiled	no	Australia: Australia: Colbinabbin Sus	-36.5901	144.799	NA	https://trace.ncbi.nlm.nih.gov/Traces/?view=run_browser&page_size=10&acc=SRR20755202&display=analysis	no	NA	* not confirmed for Antarctica, however undetermined or undescribed Halotydeus spp. are presented in this region	0	16	0	G	953	Wolbachia	PRJNA756307
SRR20755203	Acari	Halotydeus destructor *	Halotydeus destructor	NA	NA	NA	downloaded	profiled	no	Australia: Australia: Colbinabbin Sus	-36.5901	144.799	NA	https://trace.ncbi.nlm.nih.gov/Traces/?view=run_browser&page_size=10&acc=SRR20755203&display=analysis	no	NA	* not confirmed for Antarctica, however undetermined or undescribed Halotydeus spp. are presented in this region	0	10	0	G	953	Wolbachia	PRJNA756307
SRR20755204	Acari	Halotydeus destructor *	Halotydeus destructor	NA	NA	NA	downloaded	profiled	no	Australia: Australia: Colbinabbin Sus	-36.5901	144.799	NA	https://trace.ncbi.nlm.nih.gov/Traces/?view=run_browser&page_size=10&acc=SRR20755204&display=analysis	no	NA	* not confirmed for Antarctica, however undetermined or undescribed Halotydeus spp. are presented in this region	0	22	0	G	953	Wolbachia	PRJNA756307
SRR20755205	Acari	Halotydeus destructor *	Halotydeus destructor	NA	NA	NA	downloaded	profiled	no	Australia: Australia: Colbinabbin Sus	-36.5901	144.799	NA	https://trace.ncbi.nlm.nih.gov/Traces/?view=run_browser&page_size=10&acc=SRR20755205&display=analysis	no	NA	* not confirmed for Antarctica, however undetermined or undescribed Halotydeus spp. are presented in this region	0	14	3	G	953	Wolbachia	PRJNA756307
SRR25048730	Acari	Tyrophagus putrescentiae	Tyrophagus putrescentiae	NA	NA	NA	downloaded	profiled	no	Europe: Czech Republic: Prague	50.101	14.263	NA	https://trace.ncbi.nlm.nih.gov/Traces/?view=run_browser&page_size=10&acc=SRR25048730&display=analysis	no	NA		0	69	4	G	953	Wolbachia	PRJNA988410
SRR2743547	Collembola	Folsomia candida	Folsomia candida	NA	NA	NA	downloaded	profiled	no	Lab culture: Berlin VU strain (Europe: Netherlands: Amsterdam)	na	na	NA	https://trace.ncbi.nlm.nih.gov/Traces/?view=run_browser&page_size=10&acc=SRR2743547&display=analysis	unclassified Wolbachia: 0.95%; Wolbachia endosymbiont of Folsomia candida: 0.94%; Wolbachia endosymbiont of Ctenocephalides felis wCfeT: <0.01% (1 Kbp); Wolbachia endosymbiont of Brugia malayi: <0.01%	NA		0.76	2667797	3860	G	953	Wolbachia	PRJNA299291
SRR2986339	Tardigrada	Hypsibius dujardini	Hypsibius dujardini	NA	NA	NA	downloaded	profiled	no	Lab culture (North America: USA: North Carolina, Chapel Hill)	na	na	NA	https://trace.ncbi.nlm.nih.gov/Traces/?view=run_browser&page_size=10&acc=SRR2986339&display=analysis	no	NA		0	142	18	G	953	Wolbachia	PRJNA298443
SRR2986435	Tardigrada	Hypsibius dujardini	Hypsibius dujardini	NA	NA	NA	downloaded	profiled	no	Lab culture (North America: USA: North Carolina, Chapel Hill)	na	na	NA	https://trace.ncbi.nlm.nih.gov/Traces/?view=run_browser&page_size=10&acc=SRR2986435&display=analysis	no	NA		0	84	17	G	953	Wolbachia	PRJNA298443
SRR2986451	Tardigrada	Hypsibius dujardini	Hypsibius dujardini	NA	NA	NA	downloaded	profiled	no	Lab culture (North America: USA: North Carolina, Chapel Hill)	na	na	NA	https://trace.ncbi.nlm.nih.gov/Traces/?view=run_browser&page_size=10&acc=SRR2986451&display=analysis	no	NA		0	28	3	G	953	Wolbachia	PRJNA298443
SRR3706607	Tardigrada	Hypsibius dujardini	Hypsibius dujardini	NA	NA	NA	downloaded	profiled	no	Lab culture: Z151 strain (strain origin - Europe: United Kingdom: England, Lancashire, Bolton, Darcy Lever)	na	na	NA	https://trace.ncbi.nlm.nih.gov/Traces/?view=run_browser&page_size=10&acc=SRR3706607&display=analysis	no	NA		0	26	0	G	953	Wolbachia	PRJDB4575
SRR3706608	Tardigrada	Hypsibius dujardini	Hypsibius dujardini	NA	NA	NA	downloaded	profiled	no	Lab culture: Z151 strain (strain origin - Europe: United Kingdom: England, Lancashire, Bolton, Darcy Lever)	na	na	NA	https://trace.ncbi.nlm.nih.gov/Traces/?view=run_browser&page_size=10&acc=SRR3706608&display=analysis	no	NA		0	12	0	G	953	Wolbachia	PRJDB4575
SRR3706609	Tardigrada	Hypsibius dujardini	Hypsibius dujardini	NA	NA	NA	downloaded	profiled	no	Lab culture: Z151 strain (strain origin - Europe: United Kingdom: England, Lancashire, Bolton, Darcy Lever)	na	na	NA	https://trace.ncbi.nlm.nih.gov/Traces/?view=run_browser&page_size=10&acc=SRR3706609&display=analysis	no	NA		0	17	0	G	953	Wolbachia	PRJDB4575
SRR3706610	Tardigrada	Hypsibius dujardini	Hypsibius dujardini	NA	NA	NA	downloaded	profiled	no	Lab culture: Z151 strain (strain origin - Europe: United Kingdom: England, Lancashire, Bolton, Darcy Lever)	na	na	NA	https://trace.ncbi.nlm.nih.gov/Traces/?view=run_browser&page_size=10&acc=SRR3706610&display=analysis	no	NA		0	29	0	G	953	Wolbachia	PRJDB4575
SRR3951280	Diptera	Parochlus steinenii	Parochlus steinenii	NA	NA	NA	downloaded	profiled	no	Antarctica: NarCbski Point, Barton Peninsula, King George Island (ASPA No 171)	-62.2333	-58.7833	NA	https://trace.ncbi.nlm.nih.gov/Traces/?view=run_browser&page_size=10&acc=SRR3951280&display=analysis	no	NA		0	690	7	G	953	Wolbachia	PRJNA284858
SRR3951281	Diptera	Parochlus steinenii	Parochlus steinenii	NA	NA	NA	downloaded	profiled	no	Antarctica: NarCbski Point, Barton Peninsula, King George Island (ASPA No 171)	-62.2333	-58.7833	NA	https://trace.ncbi.nlm.nih.gov/Traces/?view=run_browser&page_size=10&acc=SRR3951281&display=analysis	no	NA		0	93	0	G	953	Wolbachia	PRJNA284858
SRR3951282	Diptera	Parochlus steinenii	Parochlus steinenii	NA	NA	NA	downloaded	profiled	no	Antarctica: NarCbski Point, Barton Peninsula, King George Island (ASPA No 171)	-62.2333	-58.7833	NA	https://trace.ncbi.nlm.nih.gov/Traces/?view=run_browser&page_size=10&acc=SRR3951282&display=analysis	no	NA		0	72	1	G	953	Wolbachia	PRJNA284858
SRR6027262	Rotifera	Brachionus calyciflorus	Brachionus calyciflorus	NA	NA	NA	downloaded	profiled	no	Europe: Netherlands: Zwartenhoek	52.0263	4.18355	NA	https://trace.ncbi.nlm.nih.gov/Traces/?view=run_browser&page_size=10&acc=SRR6027262&display=analysis	no	NA		0.01	7972	276	G	953	Wolbachia	PRJNA404029
SRR6027263	Rotifera	Brachionus calyciflorus	Brachionus calyciflorus	NA	NA	NA	downloaded	profiled	no	Europe: Netherlands: Zwartenhoek	52.0263	4.18355	NA	https://trace.ncbi.nlm.nih.gov/Traces/?view=run_browser&page_size=10&acc=SRR6027263&display=analysis	no	NA		0	6721	287	G	953	Wolbachia	PRJNA404029
SRR6027264	Rotifera	Brachionus calyciflorus	Brachionus calyciflorus	NA	NA	NA	downloaded	profiled	no	Europe: Netherlands: Zwartenhoek	52.0263	4.18355	NA	https://trace.ncbi.nlm.nih.gov/Traces/?view=run_browser&page_size=10&acc=SRR6027264&display=analysis	no	NA		0	6706	453	G	953	Wolbachia	PRJNA404029
SRR6027265	Rotifera	Brachionus calyciflorus	Brachionus calyciflorus	NA	NA	NA	downloaded	profiled	no	Europe: Netherlands: Zwartenhoek	52.0263	4.18355	NA	https://trace.ncbi.nlm.nih.gov/Traces/?view=run_browser&page_size=10&acc=SRR6027265&display=analysis	Wolbachia pipientis: <0.01%	NA		0	796	31	G	953	Wolbachia	PRJNA404029
SRR6027266	Rotifera	Brachionus calyciflorus	Brachionus calyciflorus	NA	NA	NA	downloaded	profiled	no	Europe: Netherlands: Zwartenhoek	52.0263	4.18355	NA	https://trace.ncbi.nlm.nih.gov/Traces/?view=run_browser&page_size=10&acc=SRR6027266&display=analysis	no	NA		0	2995	133	G	953	Wolbachia	PRJNA404029
SRR6027267	Rotifera	Brachionus calyciflorus	Brachionus calyciflorus	NA	NA	NA	downloaded	profiled	no	Europe: Netherlands: Zwartenhoek	52.0263	4.18355	NA	https://trace.ncbi.nlm.nih.gov/Traces/?view=run_browser&page_size=10&acc=SRR6027267&display=analysis	Wolbachia pipientis: <0.01%	NA		0.01	4125	147	G	953	Wolbachia	PRJNA404029
SRR642076	Collembola	Folsomia candida	Folsomia candida	NA	NA	NA	downloaded	profiled	no	Lab culture: Berlin VU strain (Europe: Netherlands)	na	na	NA	https://trace.ncbi.nlm.nih.gov/Traces/?view=run_browser&page_size=10&acc=SRR642076&display=analysis	no	NA		NA	NA	NA	NA	NA	NA	PRJNA178503
SRR7226757	Collembola	Folsomia candida	Folsomia candida	NA	NA	NA	downloaded	profiled	no	Lab culture: Berlin VU strain (Europe: Netherlands: Amsterdam)	52.33	4.86	NA	https://trace.ncbi.nlm.nih.gov/Traces/?view=run_browser&page_size=10&acc=SRR7226757&display=analysis	no	NA		0.36	42316	1721	G	953	Wolbachia	PRJNA473421
SRR801068	Rotifera	Adineta vaga	Adineta vaga	NA	NA	NA	downloaded	profiled	no	Lab culture: MBL strain (Marine Biological Laboratory, USA)	na	na	NA	https://trace.ncbi.nlm.nih.gov/Traces/?view=run_browser&page_size=10&acc=SRR801068&display=analysis	no	NA		NA	NA	NA	NA	NA	NA	PRJNA195603
SRR801084	Rotifera	Adineta vaga	Adineta vaga	NA	NA	NA	downloaded	profiled	no	Lab culture: MBL strain (Marine Biological Laboratory, USA)	na	na	NA	https://trace.ncbi.nlm.nih.gov/Traces/?view=run_browser&page_size=10&acc=SRR801084&display=analysis	no	NA		NA	NA	NA	NA	NA	NA	PRJNA195603
SRR8133179	Rotifera	Adineta vaga	Adineta vaga	NA	NA	NA	downloaded	profiled	no	Europe: Russia: Moscow region, Ruza district	55.752	36.513	NA	https://trace.ncbi.nlm.nih.gov/Traces/?view=run_browser&page_size=10&acc=SRR8133179&display=analysis	no	NA		0	969	104	G	953	Wolbachia	PRJNA498886
SRR8133180	Rotifera	Adineta vaga	Adineta vaga	NA	NA	NA	downloaded	profiled	no	Europe: Russia: Moscow region, Ruza district	55.752	36.513	NA	https://trace.ncbi.nlm.nih.gov/Traces/?view=run_browser&page_size=10&acc=SRR8133180&display=analysis	no	NA		0	644	68	G	953	Wolbachia	PRJNA498886
SRR8133181	Rotifera	Adineta vaga	Adineta vaga	NA	NA	NA	downloaded	profiled	no	Europe: Russia: Moscow region, Ruza district	55.752	36.513	NA	https://trace.ncbi.nlm.nih.gov/Traces/?view=run_browser&page_size=10&acc=SRR8133181&display=analysis	no	NA		0	534	55	G	953	Wolbachia	PRJNA498886
SRR8134452	Rotifera	Adineta vaga	Adineta vaga	NA	NA	NA	downloaded	profiled	no	Europe: Russia: Moscow region, Ruza district	55.74	36.52	NA	https://trace.ncbi.nlm.nih.gov/Traces/?view=run_browser&page_size=10&acc=SRR8134452&display=analysis	no	NA		0	1693	255	G	953	Wolbachia	PRJNA498886
SRR8134453	Rotifera	Adineta vaga	Adineta vaga	NA	NA	NA	downloaded	profiled	no	Europe: Russia: Moscow region, Ruza district	55.752	36.512	NA	https://trace.ncbi.nlm.nih.gov/Traces/?view=run_browser&page_size=10&acc=SRR8134453&display=analysis	Wolbachia: <0.01% (1 Kbp)	NA		0	1534	382	G	953	Wolbachia	PRJNA498886
SRR8134454	Rotifera	Adineta vaga	Adineta vaga	NA	NA	NA	downloaded	profiled	no	Europe: Russia: Moscow region, Ruza district	55.752	36.513	NA	https://trace.ncbi.nlm.nih.gov/Traces/?view=run_browser&page_size=10&acc=SRR8134454&display=analysis	no	NA		0	570	157	G	953	Wolbachia	PRJNA498886
SRR8135133	Rotifera	Adineta vaga	Adineta vaga	NA	NA	NA	downloaded	profiled	no	Europe: Russia: Moscow region, Ruza district	55.74	36.5	NA	https://trace.ncbi.nlm.nih.gov/Traces/?view=run_browser&page_size=10&acc=SRR8135133&display=analysis	no	NA		0	896	144	G	953	Wolbachia	PRJNA498886
SRR8135134	Rotifera	Adineta vaga	Adineta vaga	NA	NA	NA	downloaded	profiled	no	Europe: Russia: Moscow region, Ruza district	55.74	36.5	NA	https://trace.ncbi.nlm.nih.gov/Traces/?view=run_browser&page_size=10&acc=SRR8135134&display=analysis	no	NA		0	755	116	G	953	Wolbachia	PRJNA498886
SRR8135135	Rotifera	Adineta vaga	Adineta vaga	NA	NA	NA	downloaded	profiled	no	Europe: Rassia: Kostroma region, Manturovo distrinct	58.166	44.403	NA	https://trace.ncbi.nlm.nih.gov/Traces/?view=run_browser&page_size=10&acc=SRR8135135&display=analysis	no	NA		0	2780	298	G	953	Wolbachia	PRJNA498886
SRR8135136	Rotifera	Adineta vaga	Adineta vaga	NA	NA	NA	downloaded	profiled	no	Europe: Russia: Moscow region, Ruza district	55.752	36.513	NA	https://trace.ncbi.nlm.nih.gov/Traces/?view=run_browser&page_size=10&acc=SRR8135136&display=analysis	no	NA		0	1343	161	G	953	Wolbachia	PRJNA498886
SRR8135137	Rotifera	Adineta vaga	Adineta vaga	NA	NA	NA	downloaded	profiled	no	Europe: Russia: Moscow region, Ruza district	55.74	36.5	NA	https://trace.ncbi.nlm.nih.gov/Traces/?view=run_browser&page_size=10&acc=SRR8135137&display=analysis	no	NA		0	1251	101	G	953	Wolbachia	PRJNA498886
SRR8135138	Rotifera	Adineta vaga	Adineta vaga	NA	NA	NA	downloaded	profiled	no	Europe: Russia: Moscow region, Ruza district	55.74	36.5	NA	https://trace.ncbi.nlm.nih.gov/Traces/?view=run_browser&page_size=10&acc=SRR8135138&display=analysis	no	NA		0	1092	100	G	953	Wolbachia	PRJNA498886
SRR8136356	Rotifera	Adineta vaga	Adineta vaga	NA	NA	NA	downloaded	profiled	no	Europe: Russia: Moscow region, Ruza district	55.73	36.54	NA	https://trace.ncbi.nlm.nih.gov/Traces/?view=run_browser&page_size=10&acc=SRR8136356&display=analysis	no	NA		0	1336	182	G	953	Wolbachia	PRJNA498886
SRR8136357	Rotifera	Adineta vaga	Adineta vaga	NA	NA	NA	downloaded	profiled	no	Europe: Russia: Moscow region, Ruza district	55.73	36.54	NA	https://trace.ncbi.nlm.nih.gov/Traces/?view=run_browser&page_size=10&acc=SRR8136357&display=analysis	no	NA		0	932	104	G	953	Wolbachia	PRJNA498886
SRR8136358	Rotifera	Adineta vaga	Adineta vaga	NA	NA	NA	downloaded	profiled	no	Europe: Russia: Moscow region, Ruza district	55.73	36.53	NA	https://trace.ncbi.nlm.nih.gov/Traces/?view=run_browser&page_size=10&acc=SRR8136358&display=analysis	no	NA		0	543	49	G	953	Wolbachia	PRJNA498886
SRR8136359	Rotifera	Adineta vaga	Adineta vaga	NA	NA	NA	downloaded	profiled	no	Europe: Russia: Moscow region, Ruza district	55.73	36.53	NA	https://trace.ncbi.nlm.nih.gov/Traces/?view=run_browser&page_size=10&acc=SRR8136359&display=analysis	no	NA		0	1725	178	G	953	Wolbachia	PRJNA498886
SRR8136360	Rotifera	Adineta vaga	Adineta vaga	NA	NA	NA	downloaded	profiled	no	Europe: Rassia: Kostroma region, Manturovo distrinct	58.166	44.403	NA	https://trace.ncbi.nlm.nih.gov/Traces/?view=run_browser&page_size=10&acc=SRR8136360&display=analysis	no	NA		0	1348	143	G	953	Wolbachia	PRJNA498886
SRR8136361	Rotifera	Adineta vaga	Adineta vaga	NA	NA	NA	downloaded	profiled	no	Europe: Russia: Moscow region, Ruza district	55.73	36.54	NA	https://trace.ncbi.nlm.nih.gov/Traces/?view=run_browser&page_size=10&acc=SRR8136361&display=analysis	no	NA		0	998	95	G	953	Wolbachia	PRJNA498886
SRR8136362	Rotifera	Adineta vaga	Adineta vaga	NA	NA	NA	downloaded	profiled	no	Europe: Rassia: Kostroma region, Manturovo distrinct	58.166	44.403	NA	https://trace.ncbi.nlm.nih.gov/Traces/?view=run_browser&page_size=10&acc=SRR8136362&display=analysis	no	NA		0	1353	134	G	953	Wolbachia	PRJNA498886
SRR8180978	Diptera	Parochlus steinenii	Parochlus steinenii	NA	NA	NA	downloaded(single-end)	profiled	no	Antarctica: NarCbski Point, Barton Peninsula, King George Island (ASPA No 171)	-62.2333	-58.7833	NA	https://trace.ncbi.nlm.nih.gov/Traces/?view=run_browser&page_size=10&acc=SRR8180978&display=analysis	no	NA		NA	NA	NA	NA	NA	NA	PRJNA284858
